# Supplementary material for: First photographic evidence of oceanic manta rays (Mobula birostris) at two locations in the Fiji islands
Source: PeerJ. 2022 Sep 7;10:e13883. doi: 10.7717/peerj.13883 (PMC9463998; doi:10.7717/peerj.13883)
Supplement: Supplemental Information 1 — Each row represents a sighting record of an individual manta ray. [file peerj-10-13883-s001.xlsx]

## Sheet: Sheet1
ID No.	Sex	Size Class	Re-sight (Y/N)	Region	Location	Date	Time	Behavioural Activity	Source	Source Type	Source Name	Base	No. Remora	Preg / FMW / YoY	New Injury	Comments
FJ-MB-0001	♀	-	N	Suva	Laucala Bay	02/12/2018	-	Feeding	Luke	NGO	Manta Trust	Suva	2	-	-
Unknown ID	N/A	-	N	Yasawa	Barefoot Channel	28/04/2020	-	Cruising	Mat	NGO	Manta Trust	Barefoot Manta	-	-	-	First oceanic at this site, shark bites. Cruised off quickly.
FJ-MB-0002	♀	-	N	Suva	Laucala Bay	05/07/2020	12:15	Feeding	Luke	NGO	Manta Trust	Suva	3	-	-
FJ-MB-0001	♀	-	Y	Suva	Laucala Bay	05/07/2020	12:15	Feeding	Luke	NGO	Manta Trust	Suva	-	-	-
FJ-MB-0002	♀	-	Y	Suva	Laucala Bay	06/07/2020	12:30	Feeding	Luke	NGO	Manta Trust	Suva	5	-	-	Old shark bite, compeltely healed
FJ-MB-0001	♀	-	Y	Suva	Laucala Bay	07/07/2020	13:46	Feeding	Luke	NGO	Manta Trust	Suva	4	-	-
FJ-MB-0002	♀	-	Y	Suva	Laucala Bay	07/07/2020	13:46	Feeding	Luke	NGO	Manta Trust	Suva	5	-	-
FJ-MB-0003	♀	-	N	Yasawa	Barefoot Channel	06/09/2020	09:20	Feeding	Mat	NGO	Manta Trust	Barefoot Manta	-	-	-
FJ-MB-0003	♀	-	Y	Yasawa	Barefoot Channel	07/09/2020	11:00	Feeding	Mat	NGO	Manta Trust	Barefoot Manta	-	-	-
FJ-MB-0004	♀	-	N	Suva	Laucala Bay	23/11/2021	10:00	Feeding	Luke	NGO	Manta Trust	Suva	1	-	-	One of three mantas feeding
FJ-MB-0005	♂	-	N	Suva	Laucala Bay	23/11/2021	10:15	Feeding	Luke	NGO	Manta Trust	Suva	0	-	-
FJ-MB-0004	♀	-	Y	Suva	Laucala Bay	24/11/2021	10:20	Feeding	Luke	NGO	Manta Trust	Suva	2	-	-
FJ-MB-0007	♀	-	N	Suva	Laucala Bay	24/11/2021	10:25	Feeding	Luke	NGO	Manta Trust	Suva	-	-	-	Light dorsally, mix of surface and somersault feeding
FJ-MB-0001	♀	-	Y	Suva	Laucala Bay	24/11/2021	10:40	Feeding	Luke	NGO	Manta Trust	Suva	0	-	-	Third sighting since 2018
FJ-MB-0006	♂	-	N	Suva	Laucala Bay	25/11/2021	11:00:00	Feeding	Luke	NGO	Manta Trust	Suva	-	-	-	New male, beautiful light chveron, somersault feeding for 40 minutes, only manta we saw
FJ-MB-0008	♀	-	N	Suva	Laucala Bay	27/05/2022	16:30:00	Feeding	Luke	NGO	Manta Trust	Suva	2	-	-	New Female
FJ-MB-0004	♀	-	Y	Suva	Laucala Bay	27/05/2022	16:30:00	Feeding	Luke	NGO	Manta Trust	Suva	-	-	-
FJ-MB-0001	♀	-	Y	Suva	Laucala Bay	28/05/2022	15:00:00	Feeding	Luke	NGO	Manta Trust	Suva	-	-	-
FJ-MB-0006	♂	-	Y	Suva	Laucala Bay	28/05/2022	15:00:00	Feeding	Luke	NGO	Manta Trust	Suva	-	-	-
FJ-MB-0001	♀	-	Y	Suva	Laucala Bay	29/05/2022	15:00:00	Feeding	Luke	NGO	Manta Trust	Suva	-	-	-
FJ-MB-0005	♂	-	Y	Suva	Laucala Bay	29/05/2022	15:00:00	Feeding	Luke	NGO	Manta Trust	Suva	-	-	-
FJ-MB-0006	♂	-	Y	Suva	Laucala Bay	29/05/2022	15:30:00	Feeding	Luke	NGO	Manta Trust	Suva	-	-	-
FJ-MB-0009	♀	-	N	Suva	Laucala Bay	29/05/2022	16:00:00	Feeding	Luke	NGO	Manta Trust	Suva	-	-	-
FJ-MB-0009	♀	-	Y	Suva	Laucala Bay	30/05/2022	15:00:00	Feeding	Luke	NGO	Manta Trust	Suva	-	-	-
FJ-MB-0001	♀	-	Y	Suva	Laucala Bay	30/05/2022	15:15:00	Feeding	Luke	NGO	Manta Trust	Suva	-	-	-
FJ-MB-0008	♀	-	Y	Suva	Laucala Bay	30/05/2022	15:30:00	Feeding	Luke	NGO	Manta Trust	Suva	-	-	-
FJ-MB-0005	♂	-	Y	Suva	Laucala Bay	30/05/2022	16:10:00	Feeding	Luke	NGO	Manta Trust	Suva	-	-	-
FJ-MB-0009	♀	-	Y	Suva	Laucala Bay	31/05/2022	14:30:00	Feeding	Luke	NGO	Manta Trust	Suva	-	-	-
FJ-MB-0001	♀	-	Y	Suva	Laucala Bay	31/05/2022	14:30:00	Feeding	Luke	NGO	Manta Trust	Suva	-	-	-
FJ-MB-0002	♀	-	Y	Suva	Laucala Bay	01/06/2022	06:30:00	Feeding	Luke	NGO	Manta Trust	Suva	-	-	-
FJ-MB-0010	♀	-	N	Suva	Laucala Bay	01/06/2022	07:00:00	Feeding	Luke	NGO	Manta Trust	Suva	-	-	-
FJ-MB-0002	♀	-	Y	Suva	Laucala Bay	01/06/2022	15:30:00	Feeding	Luke	NGO	Manta Trust	Suva	-	-	-
FJ-MB-0009	♀	-	Y	Suva	Laucala Bay	01/06/2022	16:00:00	Feeding	Luke	NGO	Manta Trust	Suva	-	-	-
FJ-MB-0001	♀	-	Y	Suva	Laucala Bay	02/06/2022	15:30:00	Feeding	Luke	NGO	Manta Trust	Suva	-	-	-
FJ-MB-0002	♀	-	Y	Suva	Laucala Bay	02/06/2022	15:30:00	Feeding	Luke	NGO	Manta Trust	Suva	-	-	-
FJ-MB-0010	♀	-	Y	Suva	Laucala Bay	03/06/2022	07:00:00	Feeding	Luke	NGO	Manta Trust	Suva	-	-	-
FJ-MB-0010	♀	-	Y	Suva	Laucala Bay	03/06/2022	15:47:00	Feeding	Luke	NGO	Manta Trust	Suva	-	-	-
FJ-MB-0006	♂	-	Y	Suva	Laucala Bay	03/06/2022	16:00:00	Feeding	Luke	NGO	Manta Trust	Suva	-	-	-
FJ-MB-0006	♂	-	Y	Suva	Laucala Bay	04/06/2022	16:47:00	Feeding	Luke	NGO	Manta Trust	Suva	-	-	-
FJ-MB-0010	♀	-	Y	Suva	Laucala Bay	05/06/2022	12:18:00	Feeding	Luke	NGO	Manta Trust	Suva	-	-	-
FJ-MB-0009	♀	-	Y	Suva	Laucala Bay	05/06/2022	13:56:00	Feeding	Luke	NGO	Manta Trust	Suva	-	-	-
FJ-MB-0009	♀	-	Y	Suva	Laucala Bay	06/06/2022	08:10:00	Feeding	Luke	NGO	Manta Trust	Suva	-	-	-
FJ-MB-0010	♀	-	Y	Suva	Laucala Bay	06/06/2022	16:09:00	Feeding	Luke	NGO	Manta Trust	Suva	-	-	-
FJ-MB-0009	♀	-	Y	Suva	Laucala Bay	06/06/2022	16:30:00	Feeding	Luke	NGO	Manta Trust	Suva	-	-	-
FJ-MB-0007	♀	-	Y	Suva	Laucala Bay	29/06/202	12:30:00	Feeding	Luke	NGO	Manta Trust	Suva	-	-	-
